# Supplementary material for: Association between Add-On Dipeptidyl Peptidase-4 Inhibitor Therapy and Diabetic Retinopathy Progression
Source: J Clin Med. 2021 Jun 28;10(13):2871. doi: 10.3390/jcm10132871 (PMC8269314; doi:10.3390/jcm10132871)
Supplement: Supplementary file 1 [file jcm-10-02871-s001.zip]

Archive with 1 entries (1 files):
- jcm-1267030-supplementary.pdf
